# Supplementary material for: Plasma metagenomics reveals regional variations of emerging and re-emerging pathogens in Chinese blood donors with an emphasis on human parvovirus B19
Source: One Health. 2023 Jul 13;17:100602. doi: 10.1016/j.onehlt.2023.100602 (PMC10372899; doi:10.1016/j.onehlt.2023.100602)
Supplement: Supplementary Fig. 1 — The sequences of microbiome data in blood samples collected by blood donors from seven regions in China [file mmc3.xlsx]

## Sheet: Sheet1
	microbial sequence
Urumqi	1306236
Mianyang	1840999
Mangshi	336827
Chongqing	2463587
Liuzhou	3645108
Nanjing	821143
Mudanjiang	470984
